# Supplementary material for: Intraspecific Variations in Ecomorphological Functional Traits of Montane Stream-Dwelling Frogs Were Driven by Their Microhabitat Conditions
Source: Animals (Basel). 2025 Jul 30;15(15):2243. doi: 10.3390/ani15152243 (PMC12345442; doi:10.3390/ani15152243)
Supplement: Supplementary file 1 [file animals-15-02243-s001.zip]

Archive with 1 entries (1 files):
- animals-3569938-supplementary.pdf
